# Supplementary material for: Whole-Genome Sequencing for Molecular Characterization of Carbapenem-Resistant Enterobacteriaceae Causing Lower Urinary Tract Infection among Pediatric Patients
Source: Antibiotics (Basel). 2021 Aug 12;10(8):972. doi: 10.3390/antibiotics10080972 (PMC8388976; doi:10.3390/antibiotics10080972)
Supplement: Supplementary file 1 [file antibiotics-10-00972-s001.zip]

Archive with 1 entries (1 files):
- antibiotics-1287019-supplementary.pdf
